# Supplementary material for: A new two-strip TLC method for the quality control of technetium-99m mercaptoacetyl-triglycine (99mTc-MAG3)
Source: EJNMMI Radiopharm Chem. 2018 Mar 14;3:5. doi: 10.1186/s41181-018-0040-5 (PMC5852202; doi:10.1186/s41181-018-0040-5)
Supplement: Supplementary file 1 — ESM_1. (XLSX 47 kb) [file 41181_2018_40_MOESM1_ESM.xlsx]

## Sheet: Author Information
A new two-strip TLC method for the quality control of technetium-99m mercaptoacetyl-triglycine (99mTc-MAG3)
Straub, M1., Leresche1, M., Pilloud1, C., Devynck, F.2 , Stritt, N.2, Hesselmann, R.2
1 Institute of Radiation Physics, Lausanne University Hospital, Lausanne, Switzerland
2 Federal Office of Public Health, Bern, Switzerland
Corresponding Author: Straub, M.; marietta.straub@chuv.ch; Phone 0041 21 314 81 73

## Sheet: ESM Table 1
	ESM table 1
	Labeling time:	2016-04-27 09:37:00
	Lot:	340727
	Exp.:	2016-05-02
	Sample	Labeling	Solvent	DT		Strip 1 impurities, Scanner		Strip 1		Strip 1
		2016-04-27		labeling	iTLC(2013)	iTLC(2015)	iTLC(2016)	Impurity		Impurity
		9h37		(Average)				Scanner		Dose calib.
				[h]	[%]	[%]	[%]	%		%
	Tc-Mag3	100°c/10min	EtAc/MEK	01:43:20	1.52	1.2	1.08	1.26667	0.454899	1.00779	0.355851
			60:40	03:59:40	1.9	1.49	1.43	1.60667	0.511599	1.39097	0.231888
				04:36:00	1.82	1.6	1.64	1.68667	0.234379	1.57756	0.304612
	Tc-Mag3	100°c/10min	EtAc/MEK	Average	1.74667	1.43	1.38333	1.52		1.32544
					0.400666	0.41328	0.565803	0.529245		0.566956
	Sample	Labeling	Solvent	DT		Strip 2 impurities, Scanner		Strip 2		Strip 2
				labeling	iTLC(2013)	iTLC(2015)	iTLC(2016)	Impurity		Impurity
				(Average)				Scanner		Dose calib.
				[h]	[%]	[%]	[%]	%		%
	Tc-Mag3	100°c/10min	ETOH/H2O	02:06:00	2.27	1.93	2.13	2.11	0.34176	1.87996	0.552678
			90:10	04:20:40	1.49	1.79	1.77	1.68333	0.33546	1.37691	0.404728
				04:49:40	1.36	1.57	1.57	1.5	0.242487	1.38279	0.174216
	Tc-Mag3	100°c/10min	EtOH/H2O	Average	1.70667	1.76333	1.82333	1.76444		1.54655
					0.984344	0.362951	0.567568	0.604906		0.6124
	DATE	RPh	Labeling	DT labeling	Ph.Eur. HPLC	(99mTcO2)n (Ph.Eur. PC)	Ph.Eur. Purity (HPLC&PC)	2-Strip Meth. TLC Scanner		2 Strip Meth. Dose calib.
				[h]	[%]	[%]	[%]	[%]		[%]
	2016-04-27	Tc-Mag3	100°c/10min	00:50:00	97.3	0.3	97	96.7156	0.803748	97.128	0.834549
	Standard deviation (STD): k=2

## Sheet: ESM Table 2
	ESM table 2
	Labeling time	2016-04-28 07:50:00
	Lot:	340727
	Exp.:	2016-05-02
	Sample	Labeling	Solvent	DT		Strip 1 impurities, Scanner		Strip 1		Strip 1
		2016-04-28		labeling	iTLC(2013)	iTLC(2015)	iTLC(2016)	Impurity		Impurity
		7h50		(Average)				Scanner		Dose calib.
				[h]	[%]	[%]	[%]	%		%
	Tc-Mag3	100°c/10min	EtAc/MEK	01:09:40	1.24	1.21	1.33	1.26	0.1249	1.12665	0.143413
			60:40	02:14:00	1.51	1.38	1.54	1.47667	0.170098	1.34619	0.617013
				03:36:40	1.34	1.21	1.71	1.42	0.518845	1.2231	0.344729
	Tc-Mag3	100°c/10min	EtAc/MEK	Average	1.36333	1.26667	1.52667	1.3856		1.23198
					0.273008	0.196299	0.380701	0.341044		0.407867
	Sample	Labeling	Solvent	DT		Strip 2 impurities, Scanner		Strip 2		Strip 2
				labeling	iTLC(2013)	iTLC(2015)	iTLC(2016)	Impurity		Impurity
				(Average)				Scanner		Dose calib.
				[h]	[%]	[%]	[%]	%		%
	Tc-Mag3	100°c/10min	ETOH/H2O	01:26:40	2.21	2.08	2.09	2.11	0.144684	1.98589	0.377167
			90:10	02:26:20	1.99	1.64	1.72	1.78333	0.366788	1.69083	0.129839
				03:46:00	1.81	1.7	1.69	1.73333	0.133167	1.22015	0.381688
	Tc-Mag3	100°c/10min	EtOH/H2O	Average	2.00333	1.80667	1.83333	1.88111		1.63229
					0.400666	0.477214	0.445571	0.425258		0.723654
	DATE	RPh	Labeling	DT labeling	Ph.Eur. HPLC	(99mTcO2)n (Ph.Eur. PC)	Ph.Eur. Purity (HPLC&PC)	2-Strip Meth. TLC Scanner		2 Strip Meth. Dose calib.
				[h]	[%]	[%]	[%]	[%]		[%]
	2016-04-28	Tc-Mag3	100°c/10min	00:35:00	97.3	0.4	96.9	96.7333	0.54512	97.1357	0.830681
	Standard deviation (STD): k=2

## Sheet: ESM Table 3
	ESM table 3
	Labeling time	2016-04-29 08:00:00
	Lot:	340727
	Exp.:	2016-05-02
	Sample	Labeling	Solvent	DT		Strip 1 impurities, Scanner		Strip 1
		2016-04-29		labeling	iTLC(2013)	iTLC(2015)	iTLC(2016)	Impurity
		8h00		(Average)				Scanner
				[h]	[%]	[%]	[%]	%
	Tc-Mag3	100°c/10min	EtAc/MEK	07:03:00	2.77	2.43	2.53	2.57667	0.349476
			60:40	07:37:40	2.75	2.63	2.47	2.61667	0.280951
				07:52:00	2.93	2.62	2.6	2.71667	0.370045
	Tc-Mag3	100°c/10min	EtAc/MEK	Average	2.81667	2.56	2.53333	2.63667
					0.197315	0.225389	0.130128	0.316386
	Sample	Labeling	Solvent	DT		Strip 2 impurities, Scanner		Strip 2
				labeling	iTLC(2013)	iTLC(2015)	iTLC(2016)	Impurity
				(Average)				Scanner
				[h]	[%]	[%]	[%]	%
	Tc-Mag3	100°c/10min	ETOH/H2O	07:22:40	1.22	1.19	1.14	1.18333	0.080829
			90:10	07:44:40	1.28	1.29	1.23	1.26667	0.064291
				08:01:00	1.53	1.33	1.33	1.39667	0.23094
	Tc-Mag3	100°c/10min	EtOH/H2O	Average	1.34333	1.27	1.23333	1.28222
					0.328836	0.144222	0.190088	0.225117
	DATE	RPh	Labeling	DT labeling	Ph.Eur. HPLC	(99mTcO2)n (Ph.Eur. PC)	Ph.Eur. Purity (HPLC&PC)	2-Strip Meth. TLC Scanner
				[h]	[%]	[%]	[%]	[%]
	2016-04-29	Tc-Mag3	100°c/10min	02:30:00	96	0.2	95.8	96.0811	0.388301
	Standard deviation (STD): k=2

## Sheet: ESM Table 4
	ESM table 4
	Labeling time	2016-04-29 08:00:00
	Lot:	340727
	Exp.:	2016-05-02
	Sample	Labeling	Solvent	DT *		Strip 1 impurities, Scanner		Strip 1		Strip 1
		2016-04-29		labeling	iTLC(2013)	iTLC(2015)	iTLC(2016)	Impurity		Impurity
		8h00		(Average)				Scanner		Dose calib.
				[h]	[%]	[%]	[%]	%		%
	Tc-Mag3	100°c/10min	EtAc/MEK	08:30:40	3.21	2.83	2.86	2.96667	0.422532	3.04292	0.388394
			60:40	09:02:40	3.1	2.91	2.89	2.96667	0.231805	2.95116	0.394574
				09:25:00	3.53	3.15	3.08	3.25333	0.484286	3.04292	0.388394
	Tc-Mag3	100°c/10min	EtAc/MEK	Average	3.28	2.96333	2.94333	3.06222		3.01233
					0.446766	0.333067	0.238607	0.445957		0.350381
	Sample	Labeling	Solvent	DT		Strip 2 impurities, Scanner		Strip 2		Strip 2
				labeling	iTLC(2013)	iTLC(2015)	iTLC(2016)	Impurity		Impurity
				(Average)				Scanner		Dose calib.
				[h]	[%]	[%]	[%]	%		%
	Tc-Mag3	100°c/10min	ETOH/H2O	08:49:00	1.36	1.32	1.43	1.37	0.111355	0.883114	0.242451
			90:10	09:15:00	1.36	1.4	1.26	1.34	0.144222	0.921912	0.52074
				09:37:00	1.17	1.18	1.16	1.17	0.02	0.883114	0.242451
	Tc-Mag3	100°c/10min	EtOH/H2O	Average	1.29667	1.3	1.28333	1.29333		0.896047
					0.219393	0.222711	0.273008	0.208087		0.314148
	DATE	RPh	Labeling	DT labeling	Ph.Eur. HPLC	(99mTcO2)n (Ph.Eur. PC)	Ph.Eur. Purity (HPLC&PC)	2-Strip Meth. TLC Scanner		2 Strip Meth. Dose calib.
				[h]	[%]	[%]	[%]	[%]		[%]
	2016-04-29	Tc-Mag3	100°c/10min	02:30:00	96	0.2	95.8	95.6444	0.492116	96.0916	0.470591
	Standard deviation (STD): k=2
	*: measurement performed after shelf-life
